# Supplementary material for: Identification and Functional Analyses of Host Proteins Interacting with the P3a Protein of Brassica Yellows Virus
Source: Biology (Basel). 2023 Jan 28;12(2):202. doi: 10.3390/biology12020202 (PMC9952887; doi:10.3390/biology12020202)
Supplement: Supplementary file 1 [file biology-12-00202-s001.zip]

Archive with 1 entries (1 files):
- biology-2097572-supplementary.pdf
